# Supplementary material for: Cross talk between glucose metabolism and immunosuppression in IFN-γ–primed mesenchymal stem cells
Source: Life Sci Alliance. 2022 Sep 9;5(12):e202201493. doi: 10.26508/lsa.202201493 (PMC9463493; doi:10.26508/lsa.202201493)
Supplement: Supplementary file 1 [file LSA-2022-01493_SdataF1.xlsx]

## Sheet: 1A and 1B
Gene_Symbol	Strand	log2FoldChange	pvalue	AC_normCounts	AI_normCounts	BC_normCounts	BI_normCounts	CC_normCounts	CI_normCounts	AC	AI	BC	BI	CC	CI		AI/AC_normCounts	BI/BC_normCounts	CI/CC_normCounts	AI/AC	BI/BC	CI/CC
IDO1	+	10.1977	1.53761e-79	10.396	18027	27.2656	47281.4	57.6409	46371.3	12	21372	25	46566	60	37862		1734.03	1734.11	804.486	1781	1862.64	631.033
CD274	+	3.07214	5.09222e-11	151.609	2103.66	386.08	1935.28	100.872	1323.95	175	2494	354	1906	105	1081		13.8756	5.01264	13.1251	14.2514	5.38418	10.2952
TNFAIP6	+	0.162422	0.729431	3527.72	4173.58	6899.28	8814.37	3363.35	2444.59	4072	4948	6326	8681	3501	1996		1.18308	1.27758	0.726833	1.21513	1.37227	0.570123
NOS3	+	-0.385656	0.182515	153.341	129.054	136.328	101.536	157.552	111.452	177	153	125	100	164	91		0.841611	0.744795	0.707397	0.864407	0.8	0.554878
SLPI	+	4.66709	6.35788e-143	654.949	13642.6	518.046	13998.8	531.257	15684.1	756	16174	475	13787	553	12806		20.83	27.0224	29.5226	21.3942	29.0253	23.1573
IL18BP	+	4.66709	6.35788e-143	654.949	13642.6	518.046	13998.8	531.257	15684.1	756	16174	475	13787	553	12806		20.83	27.0224	29.5226	21.3942	29.0253	23.1573
CCL2	+	1.97255	0.0454753	7359.52	25604.1	10914.9	46449.8	1694.64	6316.01	8495	30355	10008	45747	1764	5157		3.47905	4.25562	3.72704	3.57328	4.57104	2.92347
CCL8	+	6.02843	2.15912e-21	41.5841	2257.18	16.3593	2631.82	22.0957	356.401	48	2676	15	2592	23	291		54.2798	160.876	16.1299	55.75	172.8	12.6522
TNF	+	5.80204	0.0250177	0	13.4958	0	16.2458	0	0	0	16	0	16	0	0
IL1B	-	0.00932267	0.984738	1683.29	1987.26	569.305	895.55	1286.35	678.509	1943	2356	522	882	1339	554		1.18058	1.57306	0.527467	1.21256	1.68966	0.413742
IL1R1	+	-0.171513	0.615179	21498.1	18845.2	11534.4	12670.7	26089.2	20979.9	24815	22342	10576	12479	27157	17130		0.876599	1.09851	0.804158	0.900343	1.17994	0.630777
IL6	+	2.05939	0.0962187	819.553	3627.85	1407.99	5946.98	144.102	309.86	946	4301	1291	5857	150	253		4.42661	4.22373	2.15028	4.54651	4.53679	1.68667
IL7	-	2.06086	4.73592e-08	49.3811	213.403	58.8936	212.211	31.7025	156.767	57	253	54	209	33	128		4.32154	3.60329	4.94495	4.4386	3.87037	3.87879
CXCL8	+	0.785616	0.596935	4123.76	7025.42	6707.33	11931.5	316.064	258.421	4760	8329	6150	11751	329	211		1.70365	1.77888	0.817622	1.74979	1.91073	0.641337
TGFB1	-	-0.208727	0.418089	20336.4	17601.9	13434.3	12651.4	14826.2	11796.7	23474	20868	12318	12460	15433	9632		0.86554	0.941727	0.795668	0.888984	1.01153	0.624117
TGFB2	+	0.106523	0.748402	1937.99	2804.6	4433.38	4224.93	3371.03	3458.68	2237	3325	4065	4161	3509	2824		1.44717	0.952981	1.026	1.48637	1.02362	0.804788
TGFB3	-	-0.49142	0.0559428	1298.64	1106.66	1658.84	1007.24	2024.16	1430.5	1499	1312	1521	992	2107	1168		0.852169	0.607197	0.706715	0.87525	0.652202	0.554343
