# Supplementary material for: Cross talk between glucose metabolism and immunosuppression in IFN-γ–primed mesenchymal stem cells
Source: Life Sci Alliance. 2022 Sep 9;5(12):e202201493. doi: 10.26508/lsa.202201493 (PMC9463493; doi:10.26508/lsa.202201493)
Supplement: Supplementary file 2 [file LSA-2022-01493_SdataF2.xlsx]

## Sheet: 2A
Component Name	I-1	I-2	I-3	I-4	C-1	C-2	C-3	C-4	I1/C1	I2/C2	I3/C3	I4/C4
D-Glucose 6-phosphate	889654	190554	849932	489578	3.25076e+06	286818	6.14063e+06	1.21407e+06	0.273676	0.664372	0.138411	0.403252
Beta-D-Fructose 6-phosphate	5.43368e+06	6.79118e+06	5.73584e+06	4.47873e+06	5.99019e+06	1.0326e+07	8.31082e+06	5.3361e+06	0.907097	0.657679	0.690166	0.839327
D-Fructose 1,6-bisphosphate	122249	71857.5	56350.1	75356.1	516057	133075	94915.3	206903	0.236891	0.539979	0.593689	0.36421
Dihydroxyacetone phosphate	327620	162720	8624.52	66533	788134	661267	16481	184486	0.415691	0.246073	0.5233	0.36064
3-Phospho-D-glycerate	243567	120060	54119.8	96759.1	475415	808587	113179	102768	0.512325	0.148481	0.478181	0.941527
Phosphoenolpyruvate	1.0288e+06	208863	200386	181577	1.51696e+06	206167	360750	263936	0.678199	1.01308	0.555472	0.687957
Pyruvate	76528.9	147620	128402	138267	123607	157109	157920	156840	0.619133	0.9396	0.813084	0.881583
Lactate	1.98446e+07	1.8317e+07	2.02738e+07	1.6062e+07	1.99802e+07	1.8809e+07	1.83425e+07	1.3838e+07	0.993213	0.973843	1.10529	1.16071
Acetyl coenzyme A (Acetyl-CoA)	266863	175380	200878	113477	385167	200479	212284	134717	0.692849	0.874808	0.946273	0.842341
Oxaloacetate	121815	127861	109965	209352	132727	135033	112426	294159	0.917782	0.946885	0.978106	0.711699
Citrate	1.06054e+08	9.8168e+07	1.06054e+08	9.8168e+07	1.26334e+08	1.30915e+08	1.27852e+08	1.05668e+08	0.839467	0.749861	0.829505	0.929021
cis-Aconitate	1.57919e+07	1.90757e+07	8.11618e+06	8.42526e+06	1.38063e+07	1.95036e+07	1.11623e+07	1.61772e+07	1.14382	0.97806	0.727106	0.520809
Isocitrate	7.74854e+06	1.41242e+07	1.28593e+07	7.99991e+06	1.17671e+07	1.16898e+07	1.29338e+07	9.53469e+06	0.658491	1.20824	0.994234	0.839032
alpha-ketoglutarate	6.12237e+06	6.51621e+06	8.07705e+06	7.30028e+06	6.37221e+06	6.86804e+06	8.01226e+06	6.94576e+06	0.960792	0.948774	1.00809	1.05104
Succinate	5.9803e+06	6.20217e+06	4.14877e+06	4.96803e+06	4.54769e+06	4.13993e+06	3.97278e+06	3.19321e+06	1.31502	1.49813	1.0443	1.55581
Fumarate	164483	150127	108822	545484	435119	207716	238583	866324	0.378018	0.722755	0.456116	0.629654
L-Malic acid	4.21259e+07	4.45287e+07	3.85443e+07	9.80029e+07	4.19744e+07	4.75027e+07	3.64111e+07	9.53802e+07	1.00361	0.937392	1.05858	1.0275
Adenosine 5'-triphosphate (ATP)	1.68878e+08	1.76245e+08	1.55694e+08	1.73197e+08	1.59842e+08	1.70746e+08	1.61373e+08	1.66902e+08	1.05653	1.03221	0.96481	1.03772
ADP	1.12587e+08	1.02195e+08	1.04425e+08	1.04444e+08	9.97973e+07	8.86509e+07	9.70376e+07	9.71694e+07	1.12816	1.15278	1.07613	1.07487
Cyclic AMP	454032	388029	525621	474468	489007	421273	449521	413674	0.928477	0.921088	1.16929	1.14696
Adenosine monophosphate	5.25561e+07	3.1737e+06	7.10917e+07	3.07203e+07	4.14377e+07	3.28988e+06	6.45152e+07	3.97065e+07	1.26832	0.964685	1.10194	0.773684

## Sheet: 2B
Gene_Symbol	Strand	log2FoldChange	pvalue	AC_normCounts	AI_normCounts	BC_normCounts	BI_normCounts	CC_normCounts	CI_normCounts	AC	AI	BC	BI	CC	CI		AI/AC_normCounts	BI/BC_normCounts	CI/CC_normCounts	AI/AC	BI/BC	CI/CC
HK1	+	0.409789	0.0826772	11088.2	18886.6	15700.6	22143	15854.1	15619.2	12799	22391	14396	21808	16503	12753		1.7033	1.41033	0.98518	1.74943	1.51487	0.772769
HK2	+	1.10392	0.000312906	10803.2	21919.7	5870.82	13051.5	7137.87	16210.7	12470	25987	5383	12854	7430	13236		2.029	2.22311	2.27109	2.08396	2.38789	1.78143
PKM	-	0.379461	0.193394	94318.8	87355.1	105698	127483	56086.5	118315	108871	103564	96915	125554	58382	96604		0.926168	1.20611	2.10951	0.951254	1.29551	1.65469
PDHA1	+	-0.178249	0.378534	3979.08	3651.46	5190.27	4584.37	4306.74	3673.01	4593	4329	4759	4515	4483	2999		0.917666	0.883261	0.852852	0.942521	0.948729	0.668972
PDHB	-	-0.152806	0.36683	3182.05	3034.03	3870.62	3429.9	3613.13	3129.22	3673	3597	3549	3378	3761	2555		0.953483	0.886137	0.866071	0.979308	0.951817	0.679341
PDHX	+	-0.0675407	0.704391	2210.02	2026.9	2384.1	2162.72	1876.21	1984.09	2551	2403	2186	2130	1953	1620		0.917142	0.907144	1.0575	0.941984	0.974382	0.829493
PDK1	+	-0.416151	0.131741	1707.55	1341.99	2276.13	1772.82	2879.16	2029.4	1971	1591	2087	1746	2997	1657		0.785917	0.778877	0.704858	0.807204	0.836608	0.552886
PDK2	+	0.335578	0.402905	1744.8	1437.3	833.236	1389.02	1905.03	2832.83	2014	1704	764	1368	1983	2313		0.823765	1.66702	1.48703	0.846077	1.79058	1.16641
PDK3	+	0.335099	0.377301	233.044	274.134	238.846	194.95	279.558	480.1	269	325	219	192	291	392		1.17632	0.816214	1.71735	1.20818	0.876712	1.34708
PDK4	-	1.22052	0.422656	253.836	439.458	40.353	11.169	424.621	1224.74	293	521	37	11	442	1000		1.73126	0.276782	2.88432	1.77816	0.297297	2.26244
LDHA	+	0.0744013	0.813074	27074.7	20517.9	23986.1	36438.3	19565.3	17407.3	31252	24325	21993	35887	20366	14213		0.757824	1.51915	0.889705	0.77835	1.63175	0.697879
LDHB	-	0.0965988	0.582364	27682	32339.4	29158.9	32049.9	27051.8	25310.6	31953	38340	26736	31565	28159	20666		1.16824	1.09915	0.935632	1.19989	1.18062	0.733904
LDHD	-	-0.896294	0.155408	45.0494	10.1219	51.2593	34.5224	38.4273	28.1691	52	12	47	34	40	23		0.224684	0.673485	0.73305	0.230769	0.723404	0.575
ENO1	-	0.34517	0.116376	76227.1	93737.8	96941.1	135103	85143.3	99291.3	87988	111131	88886	133059	88628	81071		1.22972	1.39366	1.16617	1.26302	1.49696	0.914733
ENO2	+	-0.252334	0.557198	885.395	520.433	921.576	901.643	1701.37	1524.81	1022	617	845	888	1771	1245		0.587797	0.97837	0.896224	0.603718	1.05089	0.702993
ENO3	+	-0.0195204	0.958064	250.371	174.602	124.331	210.18	161.395	144.52	289	207	114	207	168	118		0.697374	1.69049	0.895445	0.716263	1.81579	0.702381
ENO4	+	-0.565392	0.462179	24.2574	8.43489	44.7155	20.3073	45.1521	48.9898	28	10	41	20	47	40		0.347725	0.454144	1.085	0.357143	0.487805	0.851064
HIF1A	+	0.0911934	0.764589	39758.7	40448.7	47132.3	55268.3	29464.1	28229.1	45893	47954	43216	54432	30670	23049		1.01735	1.17262	0.958085	1.04491	1.25953	0.751516
HIF3A	+	-0.0398239	0.942481	142.945	243.768	547.492	187.842	177.726	412.739	165	289	502	185	185	337		1.70533	0.343096	2.32233	1.75152	0.368526	1.82162
HIF1AN	+	-0.0432255	0.765149	10080.7	9685.78	9132.87	9621.58	9866.2	8913.69	11636	11483	8374	9476	10270	7278		0.960827	1.05351	0.903457	0.986851	1.1316	0.708666
