# Supplementary material for: Cross talk between glucose metabolism and immunosuppression in IFN-γ–primed mesenchymal stem cells
Source: Life Sci Alliance. 2022 Sep 9;5(12):e202201493. doi: 10.26508/lsa.202201493 (PMC9463493; doi:10.26508/lsa.202201493)
Supplement: Supplementary file 3 [file LSA-2022-01493_SdataF3.xlsx]

## Sheet: 3A
3A β-actin												3A PD-L1
3A IDO

## Sheet: 3D
3D β-actin											3D PD-L1
3A IDO
