# Supplementary material for: Cross talk between glucose metabolism and immunosuppression in IFN-γ–primed mesenchymal stem cells
Source: Life Sci Alliance. 2022 Sep 9;5(12):e202201493. doi: 10.26508/lsa.202201493 (PMC9463493; doi:10.26508/lsa.202201493)
Supplement: Supplementary file 4 [file LSA-2022-01493_SdataF4.xlsx]

## Sheet: 4A
β-actin
p- STAT1											STAT1
p- STAT2											STAT2
p- STAT3											STAT3
