# Supplementary material for: Cross talk between glucose metabolism and immunosuppression in IFN-γ–primed mesenchymal stem cells
Source: Life Sci Alliance. 2022 Sep 9;5(12):e202201493. doi: 10.26508/lsa.202201493 (PMC9463493; doi:10.26508/lsa.202201493)
Supplement: Supplementary file 5 [file LSA-2022-01493_SdataF5.xlsx]

## Sheet: 5A
β-actin
p-JAK2											JAK2
p-STAT1											STAT1
p-STAT2											STAT2
p-STAT3											STAT3
IDO											PD-L1

## Sheet: 5J
			ATP concentration (μM)	fluorescence intensity
			0	10607
			0.01	42017
			0.03	130270
			0.1	369614
			0.3	804793
			1	4086448
			3	10098632
			10	29371264
			fluorescence intensity	A560	normalize	ATP concentration (μM)
	2018.12.19	C	7987249	0.65775	1.21433e+07	8.07537
		I	6848922	0.660667	1.03667e+07	6.89097
		Si C	6143436	0.586333	1.04777e+07	6.96499
		Si I(0.5h)	4271557	0.652667	6.54478e+06	4.34303
	2018.9.26	C	9416636	0.70985	1.32657e+07	8.82362
		I	6597346	0.613954	1.07457e+07	7.14362
		Si C	7325913	0.663599	1.10397e+07	7.33962
		Si I(0.5h)	2910498	0.693278	4.19817e+06	2.77862
	2018.9.2	C	7425560	0.646873	1.14792e+07	7.63262
		I	5415849	0.625989	8.65167e+06	5.74762
		Si C	5796925	0.596872	9.71217e+06	6.45462
		Si I(0.5h)	5010370	0.637965	7.85367e+06	5.21562
