# Supplementary material for: Cross talk between glucose metabolism and immunosuppression in IFN-γ–primed mesenchymal stem cells
Source: Life Sci Alliance. 2022 Sep 9;5(12):e202201493. doi: 10.26508/lsa.202201493 (PMC9463493; doi:10.26508/lsa.202201493)
Supplement: Supplementary file 6 [file LSA-2022-01493_SdataF6.xlsx]

## Sheet: 6B
Pathological score of lung injury
		A	B
A	A-1	0	0
	A-2	0	0
	A-3	0	1
B	B-1	5	5
	B-2	5	5
	B-3	4	5
C	C-1	4	4
	C-2	3	3
	C-3	4	3
D	D-1	3	3
	D-2	2	2
	D-3	2	2
E	E-1	1	0
	E-2	1	1
	E-3	1	1

## Sheet: 6E and 6F
standard concentration (pg/mL)	stantdard OD value	stantdard OD value-blank OD value
120	1.31305	1.24725
60	0.75985	0.69405
30	0.3975	0.3317
15	0.278	0.2122
7.5	0.17645	0.11065
0	0.0788	0.013
blank 1	0.0658	0
Alveolar lavage fluid	Dilute 10 times
groups	samples OD	samples OD value-blank OD value	concentration (pg/mL)
NC	0.190433	0.124633	85.0327
	0.1992	0.1334	93.6275
	0.193533	0.127733	88.0719
PBS	0.6712	0.6054	556.373
	0.650733	0.584933	536.307
	0.6439	0.5781	529.608
WT-MSCs	0.478067	0.412267	367.026
	0.493133	0.427333	381.797
	0.466033	0.400233	355.229
I-MSCs	0.341767	0.275967	233.399
	0.351733	0.285933	243.17
	0.328067	0.262267	219.967
I+A-MSCs	0.249867	0.184067	143.301
	0.266067	0.200267	159.183
	0.2715	0.2057	164.51
standard concentration (pg/mL)	stantdard OD value	stantdard OD value-blank OD value
120	1.40825	1.33795
60	0.7863	0.716
30	0.4788	0.4085
15	0.28045	0.21015
7.5	0.1492	0.0789
0	0.0853	0.015
blank 1	0.0703	0
Lung tissue	Diluted 100 times
groups	samples OD	samples OD value-blank OD value	concentration (pg/mL)
NC	0.211367	0.141067	980.606
	0.2071	0.1368	941.818
	0.210267	0.139967	970.606
PBS	0.390333	0.320033	2607.58
	0.380533	0.310233	2518.48
	0.384133	0.313833	2551.21
WT-MSCs	0.352133	0.281833	2260.3
	0.337433	0.267133	2126.67
	0.3387	0.2684	2138.18
I-MSCs	0.293567	0.223267	1727.88
	0.289367	0.219067	1689.7
	0.292533	0.222233	1718.48
I+A-MSCs	0.241433	0.171133	1253.94
	0.235367	0.165067	1198.79
	0.2388	0.1685	1230

## Sheet: 6G and 6H
standard concentration (pg/mL)	stantdard OD value	stantdard OD value-blank OD value
blank 1	0.0487	0
0	0.0595	0.01077
15.6	0.0955	0.04677
31.3	0.112	0.06327
62.5	0.18	0.13127
125	0.32	0.27127
250	0.608	0.55927
500	1.282	1.23327
Alveolar lavage fluid	Dilute 10 times
groups	samples OD	samples OD value-blank OD value	concentration (pg/mL)
NC	0.0459344	-0.0027656	40.56
	0.0492296	0.0005296	54.29
	0.0465368	-0.0021632	43.07
PBS	0.222138	0.173438	774.74
	0.210759	0.162059	727.33
	0.216836	0.168136	752.65
WT-MSCs	0.149516	0.100816	472.15
	0.136141	0.0874408	416.42
	0.133542	0.0848416	405.59
I-MSCs	0.0920024	0.0433024	232.51
	0.0832256	0.0345256	195.94
	0.0911048	0.0424048	228.77
I+A-MSCs	0.0732176	0.0245176	154.24
	0.0602072	0.0115072	100.03
	0.0646496	0.0159496	118.54
Lung tissue	Diluted 100 times
groups	samples OD	samples OD value-blank OD value	concentration (pg/mL)
NC	0.0554874	0.00678736	803.64
	0.0564519	0.00775192	843.83
	0.0550986	0.00639856	787.44
PBS	0.104674	0.0559737	2853.07
	0.101712	0.0530116	2729.65
	0.102326	0.0536258	2755.24
WT-MSCs	0.0930346	0.0443346	2368.11
	0.0910861	0.0423861	2286.92
	0.0948284	0.0461284	2442.85
I-MSCs	0.0806845	0.0319845	1853.52
	0.0790002	0.0303002	1783.34
	0.0800595	0.0313595	1827.48
I+A-MSCs	0.0633858	0.0146858	1132.74
	0.0624637	0.0137637	1094.32
	0.065371	0.016671	1215.46
